# Supplementary material for: A new feather mite species of the genus Proterothrix Gaud, 1968 (Acarina, Proctophyllodidae) from the Large Niltava, Niltava grandis (Passeriformes, Muscicapidae) – an integrative description
Source: Zookeys. 2017 Mar 14;(661):1–14. doi: 10.3897/zookeys.661.11793 (PMC5539365; doi:10.3897/zookeys.661.11793)
Supplement: XML Treatment for Proterothrix chachulae [file zookeys.661.11793-treatment1.xml]

<!DOCTYPE tp:taxon-treatment
  PUBLIC "-//TaxonX//DTD Taxonomic Treatment Publishing DTD v0 20100105//EN" "tax-treatment-NSO.dtd">
<tp:taxon-treatment xmlns:tp="http://www.plazi.org/taxpub"><tp:treatment-meta><kwd-group><label>Taxon classification</label><kwd><named-content xmlns:xlink="http://www.w3.org/1999/xlink" content-type="kingdom">Animalia</named-content></kwd><kwd><named-content xmlns:xlink="http://www.w3.org/1999/xlink" content-type="order">Passeriformes</named-content></kwd><kwd><named-content xmlns:xlink="http://www.w3.org/1999/xlink" content-type="family">Proctophyllodidae</named-content></kwd></kwd-group><mixed-citation publication-type="journal"><person-group><name><surname>Constantinescu</surname><given-names>Ioana Cristina</given-names></name><name><surname>Popa</surname><given-names>Oana Paula</given-names></name><name><surname>Popa</surname><given-names>Luis Ovidiu</given-names></name><name><surname>Ioana Cobzaru</surname><given-names/></name><name><surname>Mukhim</surname><given-names>D. Khlur B.</given-names></name><name><surname>Adam</surname><given-names>Costică</given-names></name></person-group><article-title>A new feather mite species of the genus <italic><tp:taxon-name><tp:taxon-name-part taxon-name-part-type="genus">Proterothrix</tp:taxon-name-part></tp:taxon-name></italic> Gaud, 1968 (<tp:taxon-name><tp:taxon-name-part taxon-name-part-type="subclass">Acarina</tp:taxon-name-part></tp:taxon-name>, <tp:taxon-name><tp:taxon-name-part taxon-name-part-type="family">Proctophyllodidae</tp:taxon-name-part></tp:taxon-name>) from the Large <tp:taxon-name><tp:taxon-name-part taxon-name-part-type="genus">Niltava</tp:taxon-name-part></tp:taxon-name>, <italic><tp:taxon-name><tp:taxon-name-part taxon-name-part-type="genus">Niltava</tp:taxon-name-part> <tp:taxon-name-part taxon-name-part-type="species">grandis</tp:taxon-name-part></tp:taxon-name></italic> (<tp:taxon-name><tp:taxon-name-part taxon-name-part-type="order">Passeriformes</tp:taxon-name-part></tp:taxon-name>, <tp:taxon-name><tp:taxon-name-part taxon-name-part-type="family">Muscicapidae</tp:taxon-name-part></tp:taxon-name>) – an integrative description</article-title><source>Zookeys</source><day>14</day><month>3</month><year>2017</year><volume>2017</volume><issue>661</issue><fpage>1</fpage><lpage>14</lpage><pub-id pub-id-type="doi">10.3897/zookeys.661.11793</pub-id></mixed-citation></tp:treatment-meta><tp:nomenclature><tp:taxon-name>
              <tp:taxon-name-part taxon-name-part-type="genus">Proterothrix</tp:taxon-name-part>
              <tp:taxon-name-part taxon-name-part-type="species">chachulae</tp:taxon-name-part>
              <object-id xmlns:xlink="http://www.w3.org/1999/xlink" content-type="zoobank" xlink:type="simple">http://zoobank.org/9CC8B15E-BCFB-4288-9EAA-265ED462C931</object-id>
            </tp:taxon-name><tp:taxon-authority>Constantinescu</tp:taxon-authority><tp:taxon-status xmlns:xlink="http://www.w3.org/1999/xlink" xlink:type="simple">sp. n.</tp:taxon-status><xref ref-type="fig" rid="F1">Figs 1</xref><xref ref-type="fig" rid="F2">, 2</xref><xref ref-type="fig" rid="F3">, 3</xref><xref ref-type="fig" rid="F4">, 4</xref><xref ref-type="fig" rid="F5">, 5</xref><xref ref-type="fig" rid="F6">, 6</xref></tp:nomenclature><tp:treatment-sec sec-type="type material" id="SECID0EWEAE"><title>Type material.</title><p>Male holotype (ANA672), 6 male (ANA671, ANA673, ANA674, ANA675, ANA747(P2♂), ANA748(P1♂)) and 6 female (ANA676, ANA677, ANA678, ANA679, ANA680, ANA749(P1♀) paratypes, 27.01.2014, from the Large <tp:taxon-name><tp:taxon-name-part taxon-name-part-type="genus">Niltava</tp:taxon-name-part></tp:taxon-name> <italic><tp:taxon-name><tp:taxon-name-part taxon-name-part-type="genus">Niltava</tp:taxon-name-part> <tp:taxon-name-part taxon-name-part-type="species">grandis</tp:taxon-name-part> <tp:taxon-name-part taxon-name-part-type="subspecies">grandis</tp:taxon-name-part></tp:taxon-name></italic> (Blyth) (<tp:taxon-name><tp:taxon-name-part taxon-name-part-type="order">Passeriformes</tp:taxon-name-part></tp:taxon-name>, <tp:taxon-name><tp:taxon-name-part taxon-name-part-type="family">Muscicapidae</tp:taxon-name-part></tp:taxon-name>); INDIA: Meghalaya, Jaintia Hills, Shnongrim village, (<named-content xmlns:xlink="http://www.w3.org/1999/xlink" content-type="dwc:verbatimCoordinates" xlink:type="simple"><named-content content-type="geo-json" specific-use="{&#34;type&#34;:&#34;Point&#34;,&#34;coordinates&#34;:[92.517517,25.353433]}" id="NCID0E5FAE" xlink:type="simple">25°21'12.36"N, 92°31'3.06"E</named-content></named-content>); 1151 m; subtropical forest; collector D. K. B. Mukhim.</p></tp:treatment-sec><tp:treatment-sec sec-type="description" id="SECID0EDGAE"><title>Description.</title><p>MALE (Figs <xref ref-type="fig" rid="F1">1</xref>; <xref ref-type="fig" rid="F2">2</xref>; <xref ref-type="fig" rid="F3">3</xref>; holotype, range for 6 paratypes in parentheses): Pseudorutellar lobes with long and acute lateral extensions. Length of idiosoma 284 (284–288), width 104 (104–109), length of hysterosoma 184 (190–192). Prodorsal shield entire, anterolateral extensions short and with acute tips, lateral margins without incisions, posterior margin with wide blunt-angular extension, posterior angles well expressed, length 96 (94–96), width 82 (82–88), surface with ovate lacunae (Fig. <xref ref-type="fig" rid="F1">1</xref>). Scapular setae <italic>se</italic> separated by 36 (35–42). Scapular shields narrow. Humeral shields narrow, separated from outer sclerotized areas of epimerites III. Setae <italic>cp</italic> situated ventrally, setae <italic>c2</italic> filiform, situated dorsally, both pairs on striated tegument. Subhumeral setae <italic>c3</italic> lanceolate, 18 (18–20) × 6 (6–8). Hysteronotal shield with anterior margin concave, anterior angles rounded, distance from anterior margin to bases of setae <italic>h3</italic> 174 (180–186), greatest width in anterior part 74 (72–80), surface with small circular lacunae. Opisthosomal lobes roughly trapezoidal, short, each with angular median expansion on posterior margin, setae <italic>h3</italic> situated slightly posterior to setae <italic>h2</italic>. Terminal cleft V–shaped, 16 (16–20) in length; margins of terminal cleft without membranes. Supranal concavity clearly outlined, triangular. Setae <italic>f2</italic> slightly posterior to bases of setae <italic>ps2</italic>. Setae <italic>h1</italic> near lateral margins of opisthosoma. Setae <italic>ps1</italic> filiform, length 6 (5–8), situated near lateral margins of opisthosomal lobes, anterior to bases of setae <italic>h3</italic>. Setae <italic>c1</italic> present, setae <italic>h3</italic> flattened and enlarged in basal part, shorter than <italic>h2</italic>. Dorsal measurements: <italic>c2</italic>–<italic>d2</italic> 68 (64–68), <italic>d2</italic>–<italic>e2</italic> 70 (72–78), <italic>e2</italic>–<italic>h3</italic> 42 (40–46), <italic>d1</italic>–<italic>d2</italic> 33 (31–34), <italic>e1</italic>–<italic>e2</italic> 24 (20–26), <italic>h1</italic>–<italic>ps2</italic> 10 (7–11), <italic>h2</italic>–<italic>h2</italic> 36 (34–36), <italic>h3</italic>–<italic>h3</italic> 20 (20–22), <italic>ps2</italic>–<italic>ps2</italic> 44 (46–48).</p><fig id="F1" position="float" orientation="portrait"><label>Figure 1.</label><caption><p>
                  <italic><tp:taxon-name><tp:taxon-name-part taxon-name-part-type="genus">Proterothrix</tp:taxon-name-part> <tp:taxon-name-part taxon-name-part-type="species">chachulae</tp:taxon-name-part></tp:taxon-name></italic> sp. n., male holotype: dorsal view of idiosoma.</p></caption><graphic xmlns:xlink="http://www.w3.org/1999/xlink" xlink:href="zookeys-661-001-g001.jpg" position="float" orientation="portrait" xlink:type="simple" id="oo_126467.jpg"/></fig><p>Epimerites I fused into a V, posterior end connected with epimerites II by transverse sclerotized bands. Epimerites II long, with posterior ends free. Coxal field I closed, coxal field II open, coxal fields III almost closed, coxal fields IV with narrow sclerotized areas at bases of trochanters IV. Epimerites IVa present, well developed, their anterior tips bearing bases of setae <italic>4a</italic> (Fig. <xref ref-type="fig" rid="F2">2</xref>). Genital arch 12 (8–10) long, 18 (14–18) wide, <!--PageBreak--><!--PageBreak--><!--PageBreak-->basal sclerite of genital apparatus rounded posteriorly; aedeagus with bilobate tip 64 (64–69) long, extending to level of setae <italic>ps3</italic>. Genital papillae situated at level of genital arch. A pair of small ovoid sclerites located near tips of genital arch. Two pairs of adanal shields (median and anterolateral) represented by small triangular plates, setae <italic>ps3</italic> situated on median pairs. Anal suckers 12 (11–12) in diameter, corolla indented, with 8 small teeth. Ventral measurements: <italic>3a</italic>–<italic>4b</italic> 20 (18–22), <italic>4b</italic>–<italic>4a</italic> 30 (28–30), <italic>4a</italic>–<italic>g</italic> 30 (27–32), <italic>g</italic>–<italic>ps3</italic> 36 (37–40), <italic>ps3</italic>–<italic>ps3</italic> 17 (16–18), <italic>ps3</italic>–<italic>h3</italic> 36 (36–40).</p><fig id="F2" position="float" orientation="portrait"><label>Figure 2.</label><caption><p>
                  <italic><tp:taxon-name><tp:taxon-name-part taxon-name-part-type="genus">Proterothrix</tp:taxon-name-part> <tp:taxon-name-part taxon-name-part-type="species">chachulae</tp:taxon-name-part></tp:taxon-name></italic> sp. n., male holotype: ventral view of idiosoma.</p></caption><graphic xmlns:xlink="http://www.w3.org/1999/xlink" xlink:href="zookeys-661-001-g002.jpg" position="float" orientation="portrait" xlink:type="simple" id="oo_126468.jpg"/></fig><p>Legs I longer than legs II, femora I and II with ventral crest (Fig. <xref ref-type="fig" rid="F3">3A, B</xref>). Seta <italic>e</italic> of tarsus I filiform. Setae <italic>mG</italic>II thickened basally, with filiform apex, setae <italic>d</italic> of tarsi II, III much shorter than corresponding setae <italic>f.</italic> Tarsus IV 23 (22–24) long, with apical claw-like process, setae <italic>d, e</italic> button-like, seta <italic>d</italic> bigger in diameter than <italic>e</italic>, situated in basal and apical parts of segment, respectively (Fig. <xref ref-type="fig" rid="F3">3D</xref>). Length of solenidia: <italic>ω1</italic>I 10 (10–14), <italic>ω1</italic>II 9 (8–10), <italic>φ</italic>I 56 (54–60), <italic>φ</italic>II 46 (42–44), <italic>φ</italic>III 25 (22–26), <italic>φ</italic>IV 22 (18–20).</p><fig id="F3" position="float" orientation="portrait"><label>Figure 3.</label><caption><p>
                  <italic><tp:taxon-name><tp:taxon-name-part taxon-name-part-type="genus">Proterothrix</tp:taxon-name-part> <tp:taxon-name-part taxon-name-part-type="species">chachulae</tp:taxon-name-part></tp:taxon-name></italic> sp. n., <bold>A–D</bold> details of male legs, dorsal view: <bold>A</bold> leg I <bold>B</bold> leg II <bold>C</bold> leg III <bold>D</bold> leg IV <bold>E</bold> opisthosoma of male, ventral view.</p></caption><graphic xmlns:xlink="http://www.w3.org/1999/xlink" xlink:href="zookeys-661-001-g003.jpg" position="float" orientation="portrait" xlink:type="simple" id="oo_126469.jpg"/></fig><p>FEMALE (Figs <xref ref-type="fig" rid="F4">4</xref>; <xref ref-type="fig" rid="F5">5</xref>; <xref ref-type="fig" rid="F6">6A–E</xref>; range for 6 paratypes): Pseudorutellar lobes with long and acute lateral extensions as in males. Length of idiosoma 392–396, width 125–132, <!--PageBreak--><!--PageBreak--><!--PageBreak-->and length of hysterosoma 270–280. Prodorsal shield entire, anterolateral extensions with rounded tips, lateral margins without deep incisions, posterior margin almost straight, length 117–121, width 107–110, surface with small circular lacunae in an<!--PageBreak-->terior part and bigger ovate and circular lacunae in posterior part (Fig. <xref ref-type="fig" rid="F4">4</xref>). Scapular setae <italic>se</italic> separated by 43–46. Scapular shields narrow. Humeral shields narrow, separated from epimerites III. Setae <italic>c2</italic> filiform, situated dorsally on striated tegument. Subhumeral setae <italic>c3</italic> lanceolate, 18–22 × 6–8. Anterior hysteronotal shield roughly rectangular, anterior and posterior margins concave, greatest length 189–190, greatest width in anterior part 99–101, surface with sparsely disposed circular lacunae. Length of lobar region 74–79, width at level of setae <italic>h2</italic> 63– 65. Terminal cleft parallel-sided, narrow, with almost touching margins posterior to level of setae <italic>ps1</italic>, length 45–52. Supranal concavity well developed, ovoid. Setae <italic>h1</italic> on lobar shield, at midlevel of supranal concavity; surface of lobar shield without ornamentation. Setae <italic>h2</italic> spindle-shaped, with terminal filament, 73–81 × 6–8. Setae <italic>ps1</italic> closer to inner margin of opisthosomal lobes, setae <italic>h3</italic> 17–18 long, about 1/3 from the length of terminal appendages. Dorsal measurements: <italic>c2</italic>–<italic>d2</italic> 83–84, <italic>d2</italic>–<italic>e2</italic> 99–105, <italic>e2</italic>–<italic>h2</italic> 44–47, <italic>h2</italic>–<italic>h3</italic> 32–35, <italic>d1</italic>–<italic>d2</italic> 34–47, <italic>e1</italic>–<italic>e2</italic> 40–42, <italic>h1</italic>–<italic>h2</italic> 28–32, <italic>h2</italic>–<italic>ps1</italic> 26–30, <italic>h1</italic>–<italic>h1</italic> 29–31, <italic>h2</italic>–<italic>h2</italic> 49–51.</p><fig id="F4" position="float" orientation="portrait"><label>Figure 4.</label><caption><p>
                  <italic><tp:taxon-name><tp:taxon-name-part taxon-name-part-type="genus">Proterothrix</tp:taxon-name-part> <tp:taxon-name-part taxon-name-part-type="species">chachulae</tp:taxon-name-part></tp:taxon-name></italic> sp. n., female paratype: dorsal view of idiosoma.</p></caption><graphic xmlns:xlink="http://www.w3.org/1999/xlink" xlink:href="zookeys-661-001-g004.jpg" position="float" orientation="portrait" xlink:type="simple" id="oo_126470.jpg"/></fig><p>Epimerites I fused as a V, with short lateral extensions. Coxal fields I, II with small sclerotized areas, epimerites IVa absent (Fig. <xref ref-type="fig" rid="F5">5</xref>). Translobar apodemes of opisthosomal lobes present, fused to each other anterior to terminal cleft. Epigynum horseshoe-shaped, greatest width 49–53. Secondary spermaducts short, about 10 long (Fig. <xref ref-type="fig" rid="F6">6E</xref>). Distance between pseudanal setae: <italic>ps2</italic>–<italic>ps2</italic> 20–23, <italic>ps3</italic>–<italic>ps3</italic> 16–18, <italic>ps2</italic>–<italic>ps3</italic> 16–20.</p><fig id="F5" position="float" orientation="portrait"><label>Figure 5.</label><caption><p>
                  <italic><tp:taxon-name><tp:taxon-name-part taxon-name-part-type="genus">Proterothrix</tp:taxon-name-part> <tp:taxon-name-part taxon-name-part-type="species">chachulae</tp:taxon-name-part></tp:taxon-name></italic> sp. n., female paratype: ventral view of idiosoma.</p></caption><graphic xmlns:xlink="http://www.w3.org/1999/xlink" xlink:href="zookeys-661-001-g005.jpg" position="float" orientation="portrait" xlink:type="simple" id="oo_126471.jpg"/></fig><p>Legs I slightly longer than legs II; femora I, II with wide ventral crest; setae <italic>mG</italic>II thickened basally, with filiform apex. Length of solenidia: <italic>ω1</italic>I 9–11, <italic>ω1</italic>II 6–9, <italic>φ</italic>I 59–67, <italic>φ</italic>II 46–48, <italic>φ</italic>III 30–35, <italic>φ</italic>IV 5–7 (Fig. <xref ref-type="fig" rid="F6">6A–D</xref>).</p><fig id="F6" position="float" orientation="portrait"><label>Figure 6.</label><caption><p>
                  <italic><tp:taxon-name><tp:taxon-name-part taxon-name-part-type="genus">Proterothrix</tp:taxon-name-part> <tp:taxon-name-part taxon-name-part-type="species">chachulae</tp:taxon-name-part></tp:taxon-name></italic> sp. n., <bold>A–D</bold> details of female legs, dorsal view: <bold>A</bold> leg I <bold>B</bold> leg II <bold>C</bold> leg III <bold>D</bold> leg IV <bold>E</bold> spermatheca and spermaducts of female. Abbreviations: <abbrev xmlns:xlink="http://www.w3.org/1999/xlink" xlink:title="head of spermatheca" id="ABBRID0EGUAE" xlink:type="simple">hs</abbrev>–head of spermatheca; <abbrev xmlns:xlink="http://www.w3.org/1999/xlink" xlink:title="primary spermaduct" id="ABBRID0EKUAE" xlink:type="simple">pd</abbrev>–primary spermaduct; <abbrev xmlns:xlink="http://www.w3.org/1999/xlink" xlink:title="secondary spermaduct" id="ABBRID0EOUAE" xlink:type="simple">sd</abbrev>–secondary spermaduct.</p></caption><graphic xmlns:xlink="http://www.w3.org/1999/xlink" xlink:href="zookeys-661-001-g006.jpg" position="float" orientation="portrait" xlink:type="simple" id="oo_126472.jpg"/></fig></tp:treatment-sec><tp:treatment-sec sec-type="etymology" id="SECID0EXUAE"><title>Etymology.</title><p>This species is named in honor of Oana Mirela Chachula (a biologist, the National Museum of Romanian History, Romania), for her support of our research of ectoparasites of birds from Meghalaya (India).</p></tp:treatment-sec><tp:treatment-sec sec-type="remarks" id="SECID0E3UAE"><title>Remarks.</title><p>
              <italic><tp:taxon-name><tp:taxon-name-part taxon-name-part-type="genus">Proterothrix</tp:taxon-name-part> <tp:taxon-name-part taxon-name-part-type="species">chachulae</tp:taxon-name-part></tp:taxon-name></italic> sp. n. belongs to the <italic>wolffi</italic> species group by having almost closed coxal fields III in males and parallel-sided terminal cleft in females. Males of the new species differ from all known males of the genus by having the aedeagus with bilobate tip. Among all species of the genus, <italic><tp:taxon-name><tp:taxon-name-part taxon-name-part-type="genus">Proterothrix</tp:taxon-name-part> <tp:taxon-name-part taxon-name-part-type="species">chachulae</tp:taxon-name-part></tp:taxon-name></italic> is closely related to <italic><tp:taxon-name><tp:taxon-name-part taxon-name-part-type="genus">Proterothrix</tp:taxon-name-part> <tp:taxon-name-part taxon-name-part-type="species">cyornis</tp:taxon-name-part></tp:taxon-name></italic> Mironov and Tolstenkov, 2013 from <italic><tp:taxon-name><tp:taxon-name-part taxon-name-part-type="genus">Cyornis</tp:taxon-name-part> <tp:taxon-name-part taxon-name-part-type="species">tickelliae</tp:taxon-name-part></tp:taxon-name></italic> Blyth (<tp:taxon-name><tp:taxon-name-part taxon-name-part-type="order">Passeriformes</tp:taxon-name-part></tp:taxon-name>: <tp:taxon-name><tp:taxon-name-part taxon-name-part-type="family">Muscicapidae</tp:taxon-name-part></tp:taxon-name>) by having the pseudorutelar lobes with acute lateral extensions in both sexes. Males of both species have the opisthosomal lobes roughly trapezoidal and short, setae <italic>h3</italic> flattened and enlarged in basal part, a similar general proportions of aedeagus and epimerites IVa well developed, their anterior tips bearing bases of setae <italic>4a</italic>. <italic><tp:taxon-name><tp:taxon-name-part taxon-name-part-type="genus">Proterothrix</tp:taxon-name-part> <tp:taxon-name-part taxon-name-part-type="species">chachulae</tp:taxon-name-part></tp:taxon-name></italic> differs from that species by the following features: in males, the prodorsal shield has posterior margin with wide blunt-angular extension, the opisthosomal lobes have angular median expansion on posterior margin, a pair of small ovoid shields is located at the tips of the genital arch, seta <italic>d</italic> is bigger in diameter then <italic>e</italic> on tarsus IV; in females, the prodorsal shield bears in anterior part a few small circular lacunae, the lobar shield is without ornamentation, and the setae <italic>h3</italic> have about 1/3 from the length of terminal appendages. In males of <italic><tp:taxon-name><tp:taxon-name-part taxon-name-part-type="genus">Proterothrix</tp:taxon-name-part> <tp:taxon-name-part taxon-name-part-type="species">cyornis</tp:taxon-name-part></tp:taxon-name></italic>, the prodorsal shield has posterior margin slightly convex, the opisthosomal lobes have posterior margin with a small median invagination, small sclerites near the tips of genital arch are absent, seta <italic>d</italic> and <italic>e</italic> on tarsus IV are subequal in diameter; in females, the prodorsal shield bears big ovate lacunae in anterior part, the lobar shield bears few circular lacunae in anterior part, and the setae <italic>h3</italic> have about 1/5 from the length of terminal appendages.</p></tp:treatment-sec><tp:treatment-sec sec-type="DNA barcode" id="SECID0ECYAE"><title>DNA barcode.</title><p>
              <italic>Representative DNA sequences</italic>. GenBank accession numbers for molecular voucher: ANA747 P2 male KY594726; ANA748 P1 male KY594724; ANA749 P1 female KY594725.</p><p>We sequenced a 660-pb fragment of the mitochondrial cytochrome c oxidase subunit I (<abbrev xmlns:xlink="http://www.w3.org/1999/xlink" xlink:title="Cytochrome c oxidase subunit I" id="ABBRID0EMYAE" xlink:type="simple">COI</abbrev>) gene for two male and one female paratypes. In the resulted alignment we identified 8 variable sites. Two haplotypes were identified: H1 (ANA_748_P1_M and ANA_749_P1_F) and H2 (ANA_747_P2_M).</p><p>Intraspecific genetic distance between the analyzed specimens using <abbrev xmlns:xlink="http://www.w3.org/1999/xlink" xlink:title="Kimura 2-parameter" id="ABBRID0ESYAE" xlink:type="simple">K2P</abbrev> model is 0.8% (SE 0.3). All observed nucleotide substitutions were synonymous and did not change the amino acid sequence.</p><p>This reported genetic distance in the nucleotide sequence of the DNA barcode is comparable with genetic distances found for other <tp:taxon-name><tp:taxon-name-part taxon-name-part-type="superfamily">Analgoidea</tp:taxon-name-part></tp:taxon-name> species like <italic><tp:taxon-name><tp:taxon-name-part taxon-name-part-type="genus">Proctophyllodes</tp:taxon-name-part> <tp:taxon-name-part taxon-name-part-type="species">cetti</tp:taxon-name-part></tp:taxon-name></italic> (0.87%) (<xref ref-type="bibr" rid="B3">Badek et al. 2008</xref>).</p></tp:treatment-sec><ref-list><ref id="B3"><mixed-citation xmlns:xlink="http://www.w3.org/1999/xlink" xlink:type="simple">
          <person-group><name name-style="western"><surname>Badek</surname><given-names>A</given-names></name><name name-style="western"><surname>Dabert</surname><given-names>M</given-names></name><name name-style="western"><surname>Mironov</surname><given-names>SV</given-names></name><name name-style="western"><surname>Dabert</surname><given-names>J</given-names></name></person-group> (<year>2008</year>) <article-title>A new species of the genus <italic><tp:taxon-name><tp:taxon-name-part taxon-name-part-type="genus">Proctophyllodes</tp:taxon-name-part></tp:taxon-name></italic> (<tp:taxon-name><tp:taxon-name-part taxon-name-part-type="superfamily">Analgoidea</tp:taxon-name-part></tp:taxon-name>: <tp:taxon-name><tp:taxon-name-part taxon-name-part-type="family">Proctophyllodidae</tp:taxon-name-part></tp:taxon-name>) from Cetti’s Warbler <italic><tp:taxon-name><tp:taxon-name-part taxon-name-part-type="genus">Cettia</tp:taxon-name-part> <tp:taxon-name-part taxon-name-part-type="species">cetti</tp:taxon-name-part></tp:taxon-name></italic> (<tp:taxon-name><tp:taxon-name-part taxon-name-part-type="order">Passeriformes</tp:taxon-name-part></tp:taxon-name>: <tp:taxon-name><tp:taxon-name-part taxon-name-part-type="family">Sylviidae</tp:taxon-name-part></tp:taxon-name>) with DNA barcode data.</article-title> <source>Annales Zoologici</source> <volume>58</volume>(<issue>2</issue>): <fpage>397</fpage>–<lpage>402</lpage>. <ext-link xlink:type="simple" ext-link-type="doi" xlink:href="10.3161/000345408X326735">https://doi.org/10.3161/000345408X326735</ext-link></mixed-citation></ref></ref-list></tp:taxon-treatment>
